# Supplementary material for: Pyramiding rpg4- and Rpg1-Mediated Stem Rust Resistance in Barley Requires the Rrr1 Gene for Both to Function
Source: Front Plant Sci. 2018 Dec 5;9:1789. doi: 10.3389/fpls.2018.01789 (PMC6290389; doi:10.3389/fpls.2018.01789)
Supplement: Supplementary file 1 [file Table_1.XLSX]

## Sheet: Supplementary Table S1
Table S1. Field assay of line using Pgt race TTKSK
Yeara	Field #b	Genotype	Rep	Stage-1c			Stage-2c
				Ratingd	Conversion valuee	CIf	Ratingd	Conversion valuee	CIf
2015		Conlon	1	TMS	0.4	0.4	5MS	0.8	4
		Conlon	1	TMS	0.4	0.4	5MS	0.8	4
		Conlon	2	10MSS	0.9	9	15MSS	0.9	13.5
		Conlon	2	10MSS	0.9	9	15MSS	0.9	13.5
		Conlon	1	15MS	0.8	12	20MS	0.8	16
		Conlon	1	15MS	0.8	12	20MS	0.8	16
		Conlon	2	15MS	0.8	12	20MSS	0.9	18
		Conlon	2	15MS	0.8	12	20MSS	0.9	18
		Conlon	2	20MS	0.8	16	25MSS	0.9	22.5
		Conlon	2	20MS	0.8	16	25MSS	0.9	22.5
	FAR14-94A-1	HQ1BC4/ConlonBC4F3	1	TMR	0.4	0.4	5MSMR	0.6	3
			1	TMR	0.4	0.4	5MSMR	0.6	3
			2	1MRMS	0.6	0.6	5MRMS	0.6	3
			2	1MRMS	0.6	0.6	5MRMS	0.6	3
	FAR14-94A-2	HQ1BC4/ConlonBC4F3	2	TMR	0.4	0.4	5MR	0.4	2
			2	TMR	0.4	0.4	5MR	0.4	2
	FAR14-94A-3	HQ1BC4/ConlonBC4F3	1	TMR	0.4	0.4	10MRMS	0.6	6
			1	TMR	0.4	0.4	10MRMS	0.6	6
			2	TMS	0.4	0.4	5MS	0.8	4
			2	TMS	0.4	0.4	5MS	0.8	4
	FAR14-94A-4	HQ1BC4/ConlonBC4F3	1	5MS	0.8	4	10MS	0.8	8
			1	5MS	0.8	4	10MS	0.8	8
	FAR14-94B-1	HQ1BC4/ConlonBC4F3	1	5MS	0.8	4	10MS	0.8	8
			1	5MS	0.8	4	10MS	0.8	8
			2	TMS	0.4	0.4	5MS	0.8	4
			2	TMS	0.4	0.4	5MS	0.8	4
	FAR14-94B-2	HQ1BC4/ConlonBC4F3	1	5MSMR	0.6	3	10MS	0.8	8
			1	5MSMR	0.6	3	10MS	0.8	8
	FAR14-94B-3	HQ1BC4/ConlonBC4F3	1	5MS	0.8	4	10MS	0.8	8
			1	5MS	0.8	4	10MS	0.8	8
			2	TMS	0.4	0.4	5MS	0.8	4
			2	TMS	0.4	0.4	5MS	0.8	4
	FAR14-94B-4	HQ1BC4/ConlonBC4F3	1	5MS	0.8	4	10MS	0.8	8
			1	5MS	0.8	4	10MS	0.8	8
			2	TMS	0.4	0.4	5MS	0.8	4
			2	TMS	0.4	0.4	5MS	0.8	4
	FAR14-95A-1	HQ1BC4/ConlonBC4F3	1	5MSMR	0.6	3	10MS	0.8	8
			1	5MSMR	0.6	3	10MS	0.8	8
			2	TMS	0.4	0.4	5MS	0.8	4
			2	TMS	0.4	0.4	5MS	0.8	4
	FAR14-95A-2	HQ1BC4/ConlonBC4F3	1	5MS	0.8	4	5MS	0.8	4
			1	5MS	0.8	4	5MS	0.8	4
			2	TMS	0.4	0.4	5MSMR	0.6	3
			2	TMS	0.4	0.4	5MSMR	0.6	3
	FAR14-95A-3	HQ1BC4/ConlonBC4F3	1	1MS	0.8	0.8	5MS	0.8	4
			1	1MS	0.8	0.8	5MS	0.8	4
			2	TMS	0.4	0.4	5MS	0.8	4
			2	TMS	0.4	0.4	5MS	0.8	4
	FAR14-95A-4	HQ1BC4/ConlonBC4F3	1	1MS	0.8	0.8	1MS	0.8	0.8
			1	1MS	0.8	0.8	1MS	0.8	0.8
			2	TMS	0.4	0.4	10MSS	0.9	9
			2	TMS	0.4	0.4	10MSS	0.9	9
		Pinnacle	1	20mss	0.9	18	25mss	0.9	22.5
		Pinnacle	2	10MSS	0.9	9	15MSS	0.9	13.5
		Pinnacle	2	15MS	0.8	12	30MSS	0.9	27
		Q21861	1	TMR	0.4	0.4	5MRMS	0.6	3
		Q21861	1	TMR	0.4	0.4	TMR	0.4	0.4
		Q21861	1	TMR	0.4	0.4	TMR	0.4	0.4
		Q21861	1	TMR	0.4	0.4	TMR	0.4	0.4
		Q21861	1	TMR	0.4	0.4	TMR	0.4	0.4
		Q21861	1	TMR	0.4	0.4	TMR	0.4	0.4
		Q21861	1	TMR/5MR	0	2	TMR/5MR	0	0
		Q21861	1	TMR	0.4	0.4	TMS	0.4	0.4
		Q21861	2	5MR	0.4	2	10MRMS	0.6	6
		Q21861	2	15MSS	0.9	13.5	20MSS	0.9	18
		Q21861	2	TMR	0.4	0.4	TMR	0.4	0.4
		Q21861	2	TMR	0.4	0.4	TMR	0.4	0.4
		Q21861	2	TMR	0.4	0.4	TMR	0.4	0.4
		Q21861	2	TMR	0.4	0.4	TMR	0.4	0.4
		Q21861	2	TMR	0.4	0.4	TMS	0.4	0.4
	FAR14-1-1	Q21861/Pinnacle BC3F3	1	15MS	0.8	12	25MSS	0.9	22.5
			2	15MSS	0.9	13.5	15MSS	0.9	13.5
	FAR14-1-2	Q21861/Pinnacle BC3F3	1	20MSS	0.9	18	30MSS	0.9	27
			2	10MSS	0.9	9	15MSS	0.9	13.5
	FAR14-1-3	Q21861/Pinnacle BC3F3	1	25MSS	0.9	22.5	25MSS	0.9	22.5
			2	15MS	0.8	12	15MSS	0.9	13.5
	FAR14-1-4	Q21861/Pinnacle BC3F3	1	20MSS	0.9	18	25MSS	0.9	22.5
			2	5MSS	0.9	4.5	10MSS	0.9	9
		Steptoe	1	15MSMR	0.6	9	20MSS	0.9	18
		Steptoe	1	15MSS	0.9	13.5	20MSS	0.9	18
		Steptoe	1	20MSS	0.9	18	25MSS	0.9	22.5
		Steptoe	1	20MSS	0.9	18	30MSS	0.9	27
		Steptoe	1	25MSS	0.9	22.5	30MSS	0.9	27
		Steptoe	1	25MSS	0.9	22.5	30MSS	0.9	27
		Steptoe	1	25MSS	0.9	22.5	30S	1	30
		Steptoe	1	30MSS	0.9	27	40MSS	0.9	36
		Steptoe	2	5MS	0.8	4	5MS	0.8	4
		Steptoe	2	10MS	0.8	8	20MSS	0.9	18
		Steptoe	2	15MSS	0.9	13.5	20MSS	0.9	18
		Steptoe	2	15MS	0.8	12	25MSS	0.9	22.5
		Steptoe	2	20MSS	0.9	18	25MSS	0.9	22.5
		Steptoe	2	20MSS	0.9	18	30MSS	0.9	27
		Steptoe	2	25MSS	0.9	22.5	30MSS	0.9	27
		Steptoe	2	30MSS	0.9	27	40MSS	0.9	36
2011		Harrington	1				1MSS	0.9	0.9
		Harrington	2				TS	1	1
		HQ1	1				1MRMS	0.6	0.6
		HQ1	1				TMRMS	0.6	0.6
		HQ1	2				5RMR	0.3	1.5
		HQ1	2				5RMR	0.3	1.5
		Pinnacle	1				10S	1	10
		Pinnacle	2				TS	1	1
a- Year on which the screening was done. The data from the resistance parent of Conlon NIL, HQ1 was not available in year 2015, so the field scoring data from 2011 was used in this study for the comparison between parents and the NILs
b- Field number given by barley pathology program at North Dakota State University
c- The scoring was done at two stage. At heading stage (stage-1) and hard-dough stage (stage-2) (Zadoks et al., 1974; Case et al., 2018). The comparison was done using the stage 2 score
d-The modified cobb scale was used to record the disease severity of stem rust (Peterson et al., 1948, McIntosh et al., 1995). Base on the size and type of the uredinia, the infection response (IR) were categorized into resistant (R), moderately resistant (MR), intermediate (M), moderately susceptible (MS), and susceptible (S), or intermediate of any two categories (Roelfs et al., 1992, McIntosh …
e- The conversion used for calculating the coefficient of infection as recommended by Yu et al. (2011). Immune = 0.0, R = 0.2, MR = 0.4, MRMS or MSMR =0.6, MS = 0.8, MSS or SMS=0. 9 and S = 1.0
f- The coefficient of infection obtained by multiplying severity with the conversion value as recommended by Yu et al. (2011).( For example: 25MSS = 25 X0.9 = 22.5)

## Sheet: Supplementary Table S2
Table S2. Seedling assay of NILs and their parental types using Pgt race QCCJB and HKHJC
Line	HKHJC		QCCJB
Race	Categorial ITa	Quantitiave scoreb	Categorial Scorea	Quantitiave scoreb
Q21861	0;1	0.875	1;	1.625
Q21861	0;1	0.875	0;1	0.875
Q21861	0;1	0.875	;1,2	1.2
Q21861	0;1	0.875	2,1;	2.45
Q21861	0;1	0.875	0;1	0.875
Q21861	dead	-	0;1	0.875
HQ1	3-	3.5	2,1	2.75
HQ1	3-2	3.375	2,3-1	3.05
HQ1	3-2	3.375	;1,2	1.2
HQ1	3-3	3.625	2,3-	3.125
HQ1	3-2	3.375	-	-
Harrington	3-2	3.375	3,3+	4.125
Harrington	3-2	3.375	3-2	3.375
Harrington	3,3-	3.875	dead	-
Harrington	3-3	3.625	3-2	3.375
Harrington	3-	3.5	2,3-	3.125
Harrington	3-3	3.625	2,3-	3.125
Harrington	3,3-	3.875	2,3-	3.125
Harrington	3,3-	3.875	-	-
Harrington	3-	3.5	-	-
Steptoe	3-	3.5	3-2	3.375
Steptoe	3-	3.5	3-	3.5
Steptoe	3-2	3.375	3-3	3.625
Steptoe	3-2	3.375	3,3-	3.875
Steptoe	3-2	3.375	3-2	3.375
Steptoe	3-2	3.375	3-3	3.625
Steptoe	2,3-	3.125	3-3	3.625
Steptoe	-	-	3,3-	3.875
Morex	2,1	2.75	3-3	3.625
Morex	2,1	2.75	3-2	3.375
Morex	1,2	2.25	3-2	3.375
Morex	1;2	1.65	3-	3.5
Morex	1;2	1.65	3-	3.5
Morex	-	-	2,3-	3.125
Morex	-	-	2,3-	3.125
Conlon Wild	1;	1.625	3-3	3.625
Conlon Wild	1,2;	2.15	3-2	3.375
Conlon Wild	1;2	1.65	3-2	3.375
Conlon Wild	2,1	2.75	3-	3.5
Conlon Wild	-	-	3,3-	3.875
Conlon Wild	-	-	-	-
Conlon Wild	-	-	-	-
Pinnacle Wild	2,1	2.75	3,3-	3.875
Pinnacle Wild	2,1	2.75	3-3	3.625
Pinnacle Wild	escape	-	3-2	3.375
Pinnacle Wild	2,1	2.75	3,3-	3.875
Pinnacle Wild	2	3	3-3	3.625
Pinnacle Wild	2,1	2.75	3,3-	3.875
Pinnacle Wild	-	-	-	-
Conlon NIL	1;	1.625	1;	1.625
Conlon NIL	1;	1.625	1;	1.625
Conlon NIL	1;	1.625	1;	1.625
Conlon NIL	1;	1.625	1,2	2.25
Conlon NIL	;1	0.875	1;2	1.65
Conlon NIL	;1	0.875	1;	1.625
Conlon NIL	1;	1.625	-	-
Pinnacle NIL	3-	3.5	3,3-	3.875
Pinnacle NIL	3-3	3.625	3-3	3.625
Pinnacle NIL	3-3	3.625	3-3	3.625
Pinnacle NIL	3-3	3.625	3,3-	3.875
Pinnacle NIL	3-3	3.625	3	4
Pinnacle NIL	3-3	3.625	3,3+	4.125
Pinnacle NIL	3-3	3.625	Dead	z
a- The infection type was assessed using 0-4 scale modified for barley (Stakman et al., 1962; Steffenson et al., 2009)
b- The quantitative score obtained using the transformation scale provide by Zhou et al. (2014). The categoricalIT “0” was coded as 0.0; IT “0;” or “;” as 0.5, IT “1” as 2.0, IT “2” as 3, IT “3−”as 3.5, IT “3” as 4.0, and IT “3+” as 4.5. A single score was give 100 % of coded score (example: Catergorical IT of 3 = Quantitative score of 4). A categorical IT with two IT were converted using formula…

## Sheet: Supplementary Table S3
Table S3. Seedling assay of Pinnacle RMRL NIL X Q21861 derived F2 progenies
F2#	Categorial ITa	Quantitiave scoreb
1	1	2
2	1	2
3	0;	0.5
4	0;1	0.875
5	2,3-1	2.7
6	;1,2	1.2
7	2	3
8	3+	4.5
9	1;	1.625
10	1;	1.625
11	3-	3.5
12	3,3-	3.875
13	2,1;	2.45
14	1	2
15	;1	0.875
16	3-	3.5
17	3,3-2	3.75
18	0;	0.5
19	3-2	3.375
20	3-3	3.625
21	1;	1.625
22	1;	1.625
23	3	4
24	3	4
25	3,3-	3.875
26	3,3-	3.875
27	3+	4.5
28	2,1	2.75
29	2	3
30	2,1	2.75
31	0;	0.5
32	2,1	2.75
33	;1	0.875
34	2,3-1	2.7
35	3	4
36	;1	0.875
37	1;	1.625
38	3,3-	3.875
39	0;1	0.875
40	3-2	3.375
41	3-	3.5
42	3,3-	3.875
43	1,2	2.25
44	3,3-	3.875
45	2,1;	2.45
46	2	3
47	3,3-	3.875
48	1;	1.625
49	0;1	0.875
50	1;	1.625
51	3-2	3.375
52	3-2	3.375
53	3,3-	3.875
54	0;1	0.875
55	1	2
56	2	3
57	3-2	3.375
58	0;1	0.875
59	2,1	2.75
60	1,2	2.25
61	1,2;	2.15
62	2,1	2.75
63	1,2	2.25
64	0;	0.5
65	1,2	2.25
66	0;1	0.875
67	1;	1.625
68	3-2	3.375
69	3-2	3.375
70	2	3
71	1,2	2.25
72	0;	0.5
73	1;	1.625
74	1,2;	2.15
75	3,3-	3.875
76	3,3+	4.125
77	;1	0.875
78	2,1	2.75
79	3-3	3.625
80	1;2	1.65
81	2,1	2.75
82	3-3	3.625
83	1,2	2.25
84	3-3	3.625
85	3-	3.5
86	1,2	2.25
87	0;1	0.875
88	1;	1.625
89	;1,2	1.2
90	1	2
91	2,1	2.75
92	0;	0.5
93	2,1	2.75
94	0;	0.5
PQ	3-2	3.375
Q	0;1	0.875
a- The infection type was assessed using 0-4 scale modified for barley (Stakman et al., 1962; Steffenson et al., 2009)
b- The quantitative score obtained using the transformation scale provide by Zhou et al. (2014). The conversion of catergorical IT to quantitative score is explained in Appendix Table A2.

## Sheet: Supplementary Table S4
Table S4. Seedling assay of Q21861/Pinnalce NIL progenies using Pgt race QCCJB and HKHJC
Pgt race	QCCJB								HKHJC
RIL #	Experiment 1				Experiment 2				Experiment 1		Experiment 2
	Rep 1		Rep 2		Rep 1		Rep 2		Rep 1		Rep 1		Rep 2
	Categorial ITa	Quantitiave scoreb	Categorial ITa	Quantitiave scoreb	Categorial ITa	Quantitiave scoreb	Categorial ITa	Quantitiave scoreb	Categorial ITa	Quantitiave scoreb	Categorial ITa	Quantitiave scoreb	Categorial ITa	Quantitiave scoreb
GH593	escape	-	1,2;	2.15	0;1	0.875	0;1	0.875	2,3-	3.125	3-3	3.625	1	2
GH595	3-2	3.375	2,3-	3.125	3,3-	3.875	3,3-	3.875	0;	0.5	0;1	0.875	0;	0.5
GH596	2,1	2.75	2,3-	3.125	3,3-	3.875	3,3-	3.875	0;	0.5	0;1	0.875	0;1	0.875
GH597	1;2	1.65	escape	-	0;1	0.875	0;1	0.875	-	-	-	-	-	-
GH598	;1	0.875	1;	1.625	3,3-	3.875	0;	0.5	3	4	3-2	3.375	3-2	3.375
GH599	0;	0.5	0;	0.5	0;1	0.875	0;	0.5	0;	0.5	0;1	0.875	0;1	0.875
GH601	;1	0.875	1;	1.625	0;	0.5	0;	0.5	0;	0.5	0;	0.5	0;	0.5
GH602	3-2	3.375	3-2	3.375	3	4	3+3	4.375	0;	0.5	1;	1.625	1;	1.625
GH603	0; or escape	0.5	2,3-	3.125	3-2	3.375	3-	3.5	3	4	3	4	0;	0.5
GH604	2,3-	3.125	2,3-	3.125	3-3	3.625	3,3-	3.875	0;	0.5	0;1	0.875	0;	0.5
GH605	2,1,3-	2.75	1,2;	2.15	3,3-	3.875	3-3	3.625	2,3-	3.125	3-3	3.625	1;2	1.65
GH606	3,3-	3.875	escape	-	3-3	3.625	0;	0.5	;1	0.875	1,2	2.25	1;	1.625
GH608	3,3-	3.875	3-3	3.625	3,3-	3.875	3,3+ & 0;	-	3	4	3	4	3,3-	3.875
GH609	2	3	2,3-1	3.05	3-3	3.625	3,3+	4.125	3	4	1;	1.625	0;	0.5
GH610	0; or escape	0.5	;1,2	1.2	3-3	3.625	3,3+	4.125	;1	0.875	0;1	0.875	0;1	0.875
GH611	1;	1.625	1;2	1.65	0;1	0.875	0;1	0.875	0;	0.5	0;	0.5	0;	0.5
GH612	1;	1.625	;1	0.875	0;	0.5	0;1	0.875	0;1	0.875	0;1	0.875	0;	0.5
GH613	0; or escape	0.5	0; or escape	0.5	0;	0.5	0;	0.5	0;	0.5	0;	0.5	0;1	0.875
GH614	3,3-2	3.75	3-3	3.625	3-2	3.375	3,3+	4.125	-	-	-	-	-	-
GH615	-	-	2,1	2.75	0;1	0.875	-	-	-	-	-	-	-	-
GH616	1;2	1.65	0; or escape	0.5	0;	0.5	0;	0.5	2;1	2.15	2,3-	3.125	2,3-	3.125
GH617	escape	-	0; or escape	0.5	0;	0.5	0;	0.5	3-2	3.375	1,2	2.25	0;	0.5
GH618	;1	0.875	;1	0.875	0;	0.5	0;	0.5	3	4	1;	1.625	0;1	0.875
GH619	3-	3.5	2,3-	3.125	3,3-	3.875	3,3-	3.875	0;	0.5	1;	1.625	1;	1.625
GH620	3,3-	3.875	3	4	3-3	3.625	3,3+	4.125	3	4	3,3+	4.125	3-2	3.375
GH621	2	3	2;3-	2.3	3,3-	3.875	3	4	-	-	-	-	-	-
GH622	0; or escape	0.5	0; or escape	0.5	0; & 3-	-	0;1	0.875	;1	0.875	-	-	1;	1.625
GH623	1	2	2,1	2.75	3-2	3.375	-	-	;1	0.875	1;	1.625	0;1	0.875
GH624	1;	1.625	;1	0.875	0;	0.5	0;	0.5	0;	0.5	0;1	0.875	1;	1.625
GH625	3-2	3.375	2,3-	3.125	3-3	3.625	3,3-	3.875	0;	0.5	1;	1.625	0;1	0.875
GH626	;1,2	1.2	1;	1.625	-	-	-	-	-	-	-	-	-	-
GH627	escape	-	3-2	3.375	3,3-	3.875	0;1	0.875	-	-	1;	1.625	-	-
GH628	3-2	3.375	3-2	3.375	3	4	3,3+	4.125	;1	0.875	1;	1.625	1;	1.625
GH629	2,1,3-	2.75	2,1	2.75	3-3	3.625	3,3+	4.125	0;	0.5	2,1;	2.45	0;1	0.875
GH630	3-2	3.375	escape	-	3,3-	3.875	3,3+	4.125	0;	0.5	0;1	0.875	0;1	0.875
GH631	0; or escape	0.5	1;	1.625	0;1	0.875	0;1	0.875	2	3	1;	1.625	1,2	2.25
GH632	;1,2	1.2	-	-	0;	0.5	0;	0.5	0;	0.5	1;	1.625	0;1	0.875
GH633	;1,2	1.2	0; or escape	0.5	;1,2 & 3,3-	-	;1,2	1.2	;1	0.875	0;1	0.875	0;1	0.875
GH634	2	3	3-2	3.375	3,3+	4.125	3,3+	4.125	0;	0.5	1;	1.625	0;1	0.875
GH635	3-2,3	3.4	3-3	3.625	3,3+	4.125	3,3-	3.875	;1	0.875	0;1	0.875	0;1	0.875
GH638	1,2;	2.15	2,1	2.75	-	-	-	-	0;	0.5	0;1	0.875	0;1	0.875
GH639	3,3-	3.875	3-3	3.625	3,3-	3.875	3-3	3.625	3	4	1;	1.625	0;1	0.875
GH640	2,1	2.75	2,1,3	2.8	3,3-	3.875	3	4	0;	0.5	0;1	0.875	0;1	0.875
GH641	2	3	3	4	3-2	3.375	3,3-	3.875	0;	0.5	;1	0.875	0;1	0.875
GH642	0; or escape	0.5	0; or escape	0.5	0; & 1,2;	-	0;	0.5	3-2	3.375	3,3-	3.875	2,1	2.75
GH643	2	3	2	3	3,3+ & 1,2;	-	0;1 & 3,3+	-	0;	0.5	0;	0.5	1,2	2.25
GH645	0;	0.5	0;	0.5	0;	0.5	0;	0.5	;1	0.875	1;	1.625	0;	0.5
GH646	0;1	0.875	0;1	0.875	0;	0.5	0;	0.5	-	-	-	-	-	-
GH647	3	4	3+3	4.375	3-	3.5	3,3-	3.875	3	4	3-3	3.625	3-2	3.375
GH648	,12;	2.15	;1,2	1.2	;1,2	1.2	0;1	0.875	;1	0.875	0;1	0.875	0;	0.5
GH649	2,3-1	3.05	3,3-	3.875	3-2	3.375	3,3+	4.125	0;	0.5	3,3-	3.875	0;1	0.875
GH650	2,1;	2.45	1;2	1.65	0;	0.5	0;	0.5	0;	0.5	0;1	0.875	0;	0.5
GH652	0; or escape	0.5	0; or escape	0.5	0;	0.5	0;	0.5	;1	0.875	2,1	2.75	0;1	0.875
GH653	0; or escape	0.5	1;	1.625	0;1	0.875	0;1	0.875	;1	0.875	0;1	0.875	0;	0.5
GH655	3-3	3.625	3,3-	3.875	3,3+	4.125	3,3+	4.125	0;	0.5	;1	0.875	1;	1.625
GH657	1;	1.625	;1	0.875	0;1 & 3-3	-	;1,2	1.2	3-2	3.375	2	3	1,2	2.25
GH658	3-2	3.375	2,1,3-	2.75	3-3 & 2,1;	-	3+ & ;1	-	0;	0.5	1;	1.625	0;1	0.875
GH659	-	-	3-2	3.375	3+3	4.375	0;1	0.875	;1	0.875	2,1	2.75	1;	1.625
GH660	0; or escape	0.5	1;	1.625	0;	0.5	0;	0.5	0;	0.5	0;	0.5	0;1	0.875
GH661	2	3	1,2;	2.15	0;1	0.875	3+3	4.375	3-3	3.625	3-2	3.375	2	3
GH662	;1,2	1.2	1,2	2.25	0;	0.5	0;	0.5	2	3	2,1	2.75	1;2	1.65
GH663	3,3-	3.875	3,3+	4.125	3-3	3.625	3,3-	3.875	2,3-	3.125	3-	3.5	3-2	3.375
GH664	1	2	1;	1.625	3,3-	3.875	3,3-	3.875	3,3+	4.125	2	3	2	3
GH665	1	2	0; or escape	0.5	0;	0.5	0;	0.5	-	-	-	-	-	-
GH666	3-	3.5	3,3-	3.875	3,3+	4.125	3-3	3.625	0;	0.5	0;1	0.875	1;	1.625
GH667	0; or escape	0.5	1,2;	2.15	0;1 & 3,3-	-	1;2 & 3	-	-	-	-	-	-	-
GH668	;1	0.875	1;2	1.65	0;	0.5	0;	0.5	0;	0.5	2,1	2.75	2	3
GH669	;1	0.875	;1	0.875	0;	0.5	0;1	0.875	;1,2	1.2	;1,2	1.2	3-2	3.375
GH670	1;	1.625	;1	0.875	0;1	0.875	0;	0.5	;1	0.875	0;1	0.875	0;	0.5
GH671	;1	0.875	0;	0.5	0;	0.5	0;1	0.875	2,1	2.75	2	3	1,2	2.25
GH673	3,3-	3.875	3	4	3,3+	4.125	3,3+	4.125	3	4	3+	4.5	3,3-	3.875
GH674	1,2	2.25	2,1;	2.45	3-2	3.375	3,3- & 2,1;	-	3,3+	4.125	-	-	1,2;	2.15
GH675	1;	1.625	1;2	1.65	0;1	0.875	0;	0.5	;1	0.875	1;	1.625	0;1	0.875
GH676	3-2	3.375	2,3-	3.125	3-2,1	3.2	3,3+	4.125	3	4	3	4	2	3
GH677	3-	3.5	3-3	3.625	3,3+	4.125	3,3-	3.875	3+	4.5	3-3	3.625	-	-
GH678	escape	0.5	2,3-	3.125	3	4	3,3+	4.125	3,3+	4.125	3,3+	4.125	3-2	3.375
GH679	1;	1.625	;1,2	1.2	0;	0.5	0;	0.5	;1,2	1.2	;1,2	1.2	1;	1.625
GH680	3,3-	3.875	3-3	3.625	3,3-	3.875	3,3+	4.125	0;1	0.875	;1,2	1.2	1;	1.625
GH681	1;	1.625	0; or escape	0.5	0;	0.5	0;	0.5	1;	1.625	2,1	2.75	1,2	2.25
GH682	2,3-	3.125	2,3-	3.125	3-2	3.375	3-2	3.375	3	4	3,3+	4.125	3-2	3.375
GH684	2,3-1	3.05	2,1,3-	2.75	3-2	3.375	3-	3.5	0;1	0.875	0;1	0.875	-	-
GH685	3-2	3.375	2,1	2.75	0;1	0.875	;1,2	1.2	3-2	3.375	1,2;	2.15	2,1	2.75
GH686	3-2	3.375	3-3	3.625	3,3-	3.875	3-2	3.375	-	-	3-2	3.375	3	4
GH687	1,2;	2.15	0; or escape	0.5	0;1	0.875	0;	0.5	1;	1.625	0;	0.5	1;	1.625
GH688	2,1	2.75	3-3	3.625	3,3-	3.875	3,3-	3.875	3	4	3-3	3.625	3-3	3.625
GH689	0; or escape	0.5	-	-	-	-	-	-	0;	0.5	0;	0.5	0;1	0.875
GH690	3-2	3.375	3-3	3.625	3-2	3.375	3,3-	3.875	0;	0.5	0;1	0.875	0;1	0.875
GH691	0; or escape	0.5	0; or escape	0.5	0;	0.5	0;1	0.875	0;	0.5	0;1	0.875	1;	1.625
GH692	2,1;	2.45	2,1	2.75	3,3+	4.125	3-3	3.625	3	4	3	4	3,3-	3.875
GH693	1;2	1.65	1;	1.625	0;	0.5	0;	0.5	1,2	2.25	2,1,3-	2.75	2	3
GH694	;1	0.875	1;	1.625	0;	0.5	0;	0.5	1;	1.625	2,1	2.75	2,1	2.75
GH695	1;	1.625	0; or escape	0.5	3,3+	4.125	3,3-	3.875	3-3	3.625	3,3-	3.875	2,3-1	3.05
GH696	2	3	2,3-	3.125	3,3+	4.125	3,3-	3.875	3,3-	3.875	3-2	3.375	3-2	3.375
GH697	1;	1.625	0;1	0.875	0;	0.5	0;	0.5	0;	0.5	0;1	0.875	0;	0.5
GH698	0;	0.5	0; or escape	0.5	0;1	0.875	-	-	3-	3.5	-	-	-	-
GH699	1;	1.625	1;	1.625	3	4	-	-	-	-	-	-	-	-
GH700	3+3	4.375	2,3-	3.125	0;	0.5	0;	0.5	;1	0.875	0;	0.5	0;	0.5
GH701	1;	1.625	;1	0.875	3,3-	3.875	3-2	3.375	3,3+	4.125	2	3	2,1	2.75
GH702	3,3-2	3.75	3,2	3.75	;1,2	1.2	3-2 & 0;1	-	3,3-	3.875	2	3	3,3-	3.875
GH703	-	-	-	-	3,3-	3.875	3,3-	3.875	3+	4.5	3+	4.5	3	4
GH705	3-2	3.375	2,3-	3.125	3,3+	4.125	3-3	3.625	;1	0.875	1;2	1.65	0;1	0.875
GH706	1;	1.625	0; or escape	0.5	3,3+	4.125	0; & 3,3+	-	0;	0.5	-	-	0;	0.5
GH707	1;2	1.65	1;	1.625	0;	0.5	0;1 & 3	-	0;	0.5	0;	0.5	0;1	0.875
GH708	1;	1.625	1;2	1.65	0;	0.5	0;1	0.875	0;	0.5	0;1	0.875	0;1	0.875
GH709	1;	1.625	0; or escape	0.5	0;	0.5	0;	0.5	0;1	0.875	0;1	0.875	-	-
GH710	1;	1.625	1;2	1.65	0;	0.5	-	-	;1	0.875	1;	1.625	0;1	0.875
GH712	2,3-1	3.05	3-2	3.375	3-3	3.625	3-3	3.625	3,3-	3.875	3-2	3.375	3-3	3.625
GH714	0; or escape	0.5	1;	1.625	-	-	-	-	0;	0.5	-	-	2,3-	3.125
GH716	;1	0.875	;1	0.875	0;	0.5	0;	0.5	-	-	0;	0.5	0;1	0.875
GH717	;1	0.875	1,2;	2.15	3-2	3.375	3,3-	3.875	0;	0.5	0;1	0.875	1;	1.625
GH718	1,2;	2.15	3+3	4.375	3,3+	4.125	3-3	3.625	3,3-	3.875	3-2	3.375	3-3	3.625
GH721	2,1,3-	2.75	2,1	2.75	3;3-	3.875	3,3-	3.875	3,3-	3.875	3	4	3	4
GH722	3	4	3,3-	3.875	-	-	-	-	-	-	-	-	-	-
GH723	1,2;	2.15	0; or escape	0.5	0;	0.5	0;	0.5	;1	0.875	0;1	0.875	1;2	1.65
GH724	3,2,3+	3.75	2,3-3	3.25	3-2 & 1,2;	-	-	-	0;	0.5	-	-	-	-
GH725	1;2	1.65	1;2	1.65	-	-	0;1	0.875	;1	0.875	1;	1.625	1;	1.625
GH726	0; or escape	0.5	1;	1.625	0;	0.5	0;	0.5	;1	0.875	1;	1.625	3-	3.5
GH729	;1	0.875	0; or escape	0.5	0;	0.5	0;	0.5	2,1;	2.45	1,2	2.25	1;	1.625
GH730	3	4	2,3	3.25	3,3-	3.875	3,3+	4.125	3,3-	3.875	3-3	3.625	3-2	3.375
GH731	;1	0.875	1,2	2.25	1;2 & 0;	-	0;1	0.875	0;1	0.875	0;1	0.875	1;	1.625
GH732	3-3	3.625	3,3-	3.875	3-3	3.625	3-2	3.375	3,3-	3.875	3-3	3.625	3-3	3.625
GH734	0; or escape	0.5	0; or escape	0.5	0;	0.5	0;1	0.875	1,2	2.25	1;2	1.65	1;2	1.65
GH735	3-2	3.375	3-3,2	3.6	3,3+	4.125	3	4	3	4	3	4	3,3+	4.125
GH736	-	-	-	-	3,3+	4.125	3	4	3-2	3.375	3	4	3-3	3.625
GH737	0;1	0.875	1;	1.625	0;	0.5	0;	0.5	1;2	1.65	1;2	1.65	2;1	2.15
GH738	2,3-	3.125	2,3-	3.125	3,3-	3.875	3-2	3.375	3,3-	3.875	3-3	3.625	3-3	3.625
Q21861	0;	0.5			0;	0.5	0;	0.5	0;	0.5	-	-	-	-
Pinnacle	3,3-	3.875			3-2	3.375	3,3+	4.125	;1	0.875	-	-	-	-
Morex	3,3-	3.875			3	4	3	4	0;	0.5	-	-	-	-
Pinnacle NIL	#N/A	-			#N/A	3.875	3	4	3	4	3-3	3.8125	3	4
Harrington					#N/A	3.5	3-2	3.375	2,3-	3.125	-	-	-	-
Steptoe	3,3-	3.875			3	4	3,3-	3.875	3+	4.5	3,3-	3.9375	3-3	3.8125
a- The infection type was assessed using 0-4 scale modified for barley (Stakman et al., 1962; Steffenson et al., 2009)
b- The quantitative score obtained using the transformation scale provide by Zhou et al. (2014). The conversion of catergorical IT to quantitative score is explained in Appendix Table A2.

## Sheet: Supplementary Table S5
Table S5. Primer sequences of iSelect markers designed to saturate the region harboring Rrr1
iSelect Marker	Class	Forward Primera	Reverse Primerb
11_10217	SNP	ACAACCACAAAATTTGGTCTCC	TGCTATCGTTTTGCATGATAGG
SCRI_RS_182353	SNP	CGGTGTATAGGATCTTGTTTGC	AGCTTCAGATCATCACAATCG
11_20104	SNP	TTTGATGGTTCTCAAATGAAG	TGTAAATTTGAAATCTGGGTTGG
SCRI_RS_44795	SNP	AGCGAAGGACTCTGGGTTTAC	AAGGCTGCCAAGGCCAAGAAG
SCRI_RS_205647	SNP	CTTCGTGCTACAATTCTTGGTC	TAGTTACGCCATGGATGGAATG
11_11490	SNP	CACATCATGGAATCGCTGTC	TTAGTAATAGTAGGCCATTTTGG
12_20186	SNP	CAAAGCATCATCACGTATTCAG	GGTGCTCCTCTTCGTTGTATC
SCRI_RS_3429	SNP	CGAGCCTCGTCGTCAACCTC	CTCTCTTCTCTCTGTGGGATGG
11_11497	SNP	ATGATATCCCATAGGCATGAGC	AAGGCCAGGGAGGTCAAG
SCRI_RS_32778	SNP	TCCTGAGGCTAAGTTGCTGTT	TTCTTGGTTTTTGGGTGCAT
12_30759	SNP	CCGGTGTTGAACTGGAAGTG	ACCTTCTACTCCAAGGTGGTG
12_30238	SNP	TTGCTTCTCATCTTATCGGTAG	TGCAGTAGTCAACTTGTTCAGC
11_11185	SNP	CATAAAATTGGAGTTGGCTCTC	CTCAACGCTTTACCTTTTTACC
12_20317	SNP	CCACTGTTTTTGCTCCTCGT	GGAACAGTGTCATGATCTGCAT
11_10385	SNP	GGCGAGCTTGAGGAGGTTG	CCAGGTCGAGGAGTTTTACG
SCRI_RS_155688	SNP	GACAATTAGACGAAAGGATCATGG	CAGCTAATTTAGTGCCCGTTC
11_21452	SNP	GAAAGGCATGAGGGGAATGG	GGGTACTTGAACTCGATGACG
11_10902	SNP	AGTAGCCATCGTCATCCATATC	TTAGGAGTCCATCAATCAATGTC
11_10741	SNP	CAAGTGGATAATCACCCAGAAG	GATCCCACCAACAACTATCTTG
SCRI_RS_224438	SNP	TGGAAATGGTGATATCGATGC	GCGTGTTTCATCATTCAGTAAG
11_20324	SNP	GAGATGGTCAACAACAAGAAGG	CCTCACAGTTTGTGAAGAGATG
SCRI_RS_131479	SNP	GCTCTCATGTCAGTCTTTTCAAC	GTCAGGAGGTTAGCTGTTGATG
11_11464	SNP	AGGCATAGTGCAACCAGAGG	TGTGCACGATAAACACCACA
12_30162	SNP	AGATGTGAAGACGGAGCTGTAG	CAAAAACAACACCCAAGGTC
a- A 22 nucleotide CS1 adaptor sequence (5'-ACACTGACGACATGGTTCTACA-3' ) is attached to forward primer
b- A 22 nucleotide CS2 adaptor sequence (5'-TACGGTAGCAGAGACTTGGTCT-3' ) is attahed to reverse primer

## Sheet: Supplementary Table S6
Table S6. Candidate markers within the region containing Rrr1 and Rrr2
GeneID	Chromosome	Start	End	Annotation
HORVU5Hr1G112210	chr5H	638459130	638462034	Transmembrane amino acid transporter family protein
HORVU5Hr1G112220	chr5H	638503866	638505293	TRICHOME BIREFRINGENCE-LIKE 34
HORVU5Hr1G112240	chr5H	638668175	638668384	unknown function
HORVU5Hr1G112280	chr5H	638813469	638816443	TRICHOME BIREFRINGENCE-LIKE 32
HORVU5Hr1G112300	chr5H	638827511	638834063	TRICHOME BIREFRINGENCE-LIKE 33
HORVU5Hr1G112340	chr5H	638927200	638929927	dihydroflavonol 4-reductase-like1
HORVU5Hr1G112350	chr5H	638950858	638955739	Multiple inositol polyphosphate phosphatase 1
HORVU7Hr1G003090	chr7H	5917106	5922196	Cytochrome P450 superfamily protein
HORVU7Hr1G003100	chr7H	5925084	5929135	EYES ABSENT homolog
HORVU7Hr1G003140	chr7H	6031436	6032376	undescribed protein
HORVU7Hr1G003170	chr7H	6074652	6075340	LEA
HORVU7Hr1G003280	chr7H	6108920	6109120	undescribed protein
HORVU7Hr1G003300	chr7H	6135133	6137116	Unkown function
HORVU7Hr1G003430	chr7H	6201632	6201817	DNA helicase
HORVU7Hr1G003440	chr7H	6241166	6242452	Unknown function
HORVU7Hr1G003460	chr7H	6293221	6314749	glucan synthase-like 8
HORVU7Hr1G003490	chr7H	6320531	6322013	myb domain protein 9
HORVU7Hr1G003500	chr7H	6324939	6325241	LRR receptor-like serine/threonine-protein kinase EFR
HORVU7Hr1G003510	chr7H	6335942	6337187	Unkown fucntion
HORVU7Hr1G003520	chr7H	6362167	6362526	myb domain protein 93
HORVU7Hr1G003580	chr7H	6441158	6441626	Unknown function
HORVU7Hr1G003590	chr7H	6449636	6450475	myb domain protein 9
HORVU7Hr1G003630	chr7H	6499241	6501760	receptor kinase 2
HORVU7Hr1G003710	chr7H	6621147	6626104	RNA-binding (RRM/RBD/RNP motifs) family protein
